# Supplementary material for: Discrepancy of Growth Toxicity of Polystyrene Nanoplastics on Soybean (Glycine max) and Mung Bean (Vigna radiata)
Source: Toxics. 2024 Feb 17;12(2):155. doi: 10.3390/toxics12020155 (PMC10892715; doi:10.3390/toxics12020155)
Supplement: Supplementary file 1 [file toxics-12-00155-s001.zip]

Archive with 1 entries (1 files):
- toxics-2817806-supplementary.pdf
